# Supplementary material for: Clinical Performance of Rapid and Point-of-Care Antigen Tests for SARS-CoV-2 Variants of Concern: A Living Systematic Review and Meta-Analysis
Source: Viruses. 2022 Jul 6;14(7):1479. doi: 10.3390/v14071479 (PMC9324571; doi:10.3390/v14071479)
Supplement: Supplementary file 1 [file viruses-14-01479-s001.zip]

Archive with 3 entries (3 files):
- Table S1.xlsx
- Text S1.pdf
- Text S2.pdf
